# Supplementary material for: Aromatic Ester Bioplastics from Wood and Cellulose: Cinnamates as Greener Alternatives to Benzoates
Source: Materials (Basel). 2026 Feb 2;19(3):574. doi: 10.3390/ma19030574 (PMC12897698; doi:10.3390/ma19030574)
Supplement: Supplementary file 1 [file materials-19-00574-s001.zip]

Archive with 1 entries (1 files):
- materials-4111546-supplementary.pdf
